# Supplementary material for: Regulating the Homogeneity of Thiol-Maleimide Michael-Type Addition-Based Hydrogels Using Amino Biomolecules
Source: Gels. 2021 Nov 11;7(4):206. doi: 10.3390/gels7040206 (PMC8628763; doi:10.3390/gels7040206)
Supplement: Supplementary file 1 [file gels-07-00206-s001.zip]

Archive with 1 entries (1 files):
- gels-1458868-supplementary.pdf
